# Supplementary material for: Altered functional connectivity is associated with Repeatable Battery for the Assessment of Neuropsychological Status across the dementia spectrum
Source: J Int Neuropsychol Soc. 2026 Apr 1:1–12. Online ahead of print. doi: 10.1017/S135561772610191X (PMC13061410; doi:10.1017/S135561772610191X)
Supplement: King et al. supplementary material 2 — King et al. supplementary material [file S135561772610191Xsup002.xlsx]

## Sheet: RBANS Immediate Memory
Measure	Region1	Region2	r_partial	ci_lo	ci_hi	p	q
RBANS_Immediate_Memory	Lateral Frontoparietal - CEN	Dorsal - DMN	-0.314238	-0.477907	-0.129482	0.00115983	0.157737
RBANS_Immediate_Memory	Lateral Frontoparietal - CEN	Lateral - DMN	-0.194177	-0.372826	-0.00164667	0.0482533	0.437497
RBANS_Immediate_Memory	Medial Frontoparietal - CEN	Lateral Frontoparietal - CEN	-0.26498	-0.435354	-0.076281	0.0065601	0.32721
RBANS_Immediate_Memory	Medial Frontoparietal - CEN	Dorsal - DMN	-0.236948	-0.410793	-0.0464773	0.0154441	0.421813
RBANS_Immediate_Memory	Medial Frontoparietal - CEN	Lateral - DMN	-0.197664	-0.375944	-0.00527281	0.0442927	0.437497
RBANS_Immediate_Memory	Medial Superior Parietal - CEN	Medial Frontoparietal - CEN	-0.211271	-0.388073	-0.019472	0.0313284	0.426066
RBANS_Immediate_Memory	Medial Superior Parietal - CEN	Lateral Frontoparietal - CEN	-0.230427	-0.405044	-0.0395925	0.0186094	0.421813
RBANS_Immediate_Memory	Medial Superior Parietal - CEN	Ventral - DMN	-0.194687	-0.373282	-0.00217662	0.0476565	0.437497
RBANS_Immediate_Memory	Orbitofrontal - Limbic	Dorsal - DMN	-0.231947	-0.406385	-0.0411953	0.0178257	0.421813
RBANS_Immediate_Memory	Anterior Ventral Attention - SN	Lateral Frontoparietal - CEN	-0.261993	-0.432749	-0.0730892	0.00721786	0.32721
RBANS_Immediate_Memory	Anterior Ventral Attention - SN	Dorsal - DMN	-0.201245	-0.379142	-0.00900256	0.0405099	0.437497
RBANS_Immediate_Memory	Posterior Ventral Attention - SN	Anterior Ventral Attention - SN	-0.211977	-0.3887	-0.0202107	0.0307542	0.426066
RBANS_Immediate_Memory	Posterior Ventral Attention - SN	Lateral Frontoparietal - CEN	-0.19947	-0.377557	-0.00715316	0.0423498	0.437497
RBANS_Immediate_Memory	Posterior Dorsal Attn.	Medial Superior Parietal - CEN	-0.214584	-0.391016	-0.0229406	0.0287106	0.426066
RBANS_Immediate_Memory	Posterior Dorsal Attn.	Lateral Frontoparietal - CEN	-0.21158	-0.388347	-0.0197951	0.0310761	0.426066

## Sheet: RBANS Visuospatial
Measure	Region1	Region2	r_partial	ci_lo	ci_hi	p	q
RBANS_Visuospatial	Lateral Frontoparietal - CEN	Dorsal - DMN	-0.287689	-0.455067	-0.100675	0.00306371	0.416664
RBANS_Visuospatial	Lateral Frontoparietal - CEN	Lateral - DMN	-0.201997	-0.379813	-0.0097864	0.039751	0.576169
RBANS_Visuospatial	Medial Frontoparietal - CEN	Lateral Frontoparietal - CEN	-0.225336	-0.400545	-0.0342294	0.0214556	0.576169
RBANS_Visuospatial	Medial Superior Parietal - CEN	Medial Frontoparietal - CEN	-0.218348	-0.394356	-0.0268872	0.0259638	0.576169
RBANS_Visuospatial	Orbitofrontal - Limbic	Medial Frontoparietal - CEN	-0.212221	-0.388917	-0.0204662	0.0305578	0.576169
RBANS_Visuospatial	Orbitofrontal - Limbic	Dorsal - DMN	-0.207139	-0.384396	-0.0151514	0.0348742	0.576169
RBANS_Visuospatial	Posterior Ventral Attention - SN	Lateral Frontoparietal - CEN	-0.195601	-0.3741	-0.0031268	0.0466019	0.576169
RBANS_Visuospatial	Posterior Ventral Attention - SN	Ventral - DMN	0.248451	0.0586665	0.420903	0.0109874	0.498096
RBANS_Visuospatial	Posterior Dorsal Attn.	Lateral Frontoparietal - CEN	-0.196676	-0.375061	-0.004245	0.0453863	0.576169
RBANS_Visuospatial	Posterior Dorsal Attn.	Ventral - DMN	0.207112	0.0151234	0.384372	0.0348982	0.576169
RBANS_Visuospatial	Central Visual	Posterior Dorsal Attn.	-0.259363	-0.430453	-0.0702816	0.00784472	0.498096

## Sheet: RBANS Language
Measure	Region 1	Region 2	r_partial	ci_lo	ci_hi	p	q
RBANS_Language	Lateral Frontoparietal - CEN	Dorsal - DMN	-0.252555	-0.424499	-0.0630287	0.00969544	0.507183
RBANS_Language	Lateral Frontoparietal - CEN	Lateral - DMN	-0.196265	-0.374694	-0.00381755	0.0458478	0.54557
RBANS_Language	Medial Frontoparietal - CEN	Lateral Frontoparietal - CEN	-0.249348	-0.421689	-0.0596192	0.0106929	0.507183
RBANS_Language	Medial Frontoparietal - CEN	Dorsal - DMN	-0.194274	-0.372913	-0.00174811	0.0481386	0.54557
RBANS_Language	Medial Superior Parietal - CEN	Lateral Frontoparietal - CEN	-0.217048	-0.393203	-0.0255227	0.0268865	0.54557
RBANS_Language	Orbitofrontal - Limbic	Medial Superior Parietal - CEN	-0.202881	-0.380602	-0.010708	0.038874	0.54557
RBANS_Language	Orbitofrontal - Limbic	Dorsal - DMN	-0.197324	-0.37564	-0.00491884	0.0446668	0.54557
RBANS_Language	Posterior Ventral Attention - SN	Anterior Ventral Attention - SN	-0.228269	-0.403138	-0.0373183	0.0197732	0.539518
RBANS_Language	Posterior Ventral Attention - SN	Medial Frontoparietal - CEN	-0.205863	-0.383259	-0.0138188	0.036035	0.54557
RBANS_Language	Posterior Ventral Attention - SN	Lateral Frontoparietal - CEN	-0.247853	-0.420378	-0.0580311	0.0111879	0.507183
RBANS_Language	Posterior Dorsal Attn.	Lateral Frontoparietal - CEN	-0.213991	-0.390489	-0.022319	0.0291653	0.54557
RBANS_Language	Central Visual	Lateral Frontoparietal - CEN	-0.228157	-0.403039	-0.0372004	0.0198352	0.539518

## Sheet: RBANS Attention
Measure	Region1	Region2	r_partial	ci_lo	ci_hi	p	q
RBANS_Attention	Dorsal - DMN	Lateral - DMN	-0.209425	-0.386431	-0.0175409	0.0328729	0.242731
RBANS_Attention	Lateral Frontoparietal - CEN	Dorsal - DMN	-0.368804	-0.524165	-0.189686	0.000116992	0.0130266
RBANS_Attention	Lateral Frontoparietal - CEN	Lateral - DMN	-0.208225	-0.385363	-0.0162863	0.033911	0.242731
RBANS_Attention	Medial Frontoparietal - CEN	Lateral Frontoparietal - CEN	-0.306373	-0.471164	-0.120916	0.00156115	0.0462026
RBANS_Attention	Medial Frontoparietal - CEN	Dorsal - DMN	-0.223966	-0.399333	-0.0327889	0.0222819	0.23283
RBANS_Attention	Medial Superior Parietal - CEN	Medial Frontoparietal - CEN	-0.245391	-0.418218	-0.0554186	0.0120465	0.164665
RBANS_Attention	Medial Superior Parietal - CEN	Lateral Frontoparietal - CEN	-0.352024	-0.510037	-0.171027	0.000247736	0.0130266
RBANS_Attention	Orbitofrontal - Limbic	Medial Superior Parietal - CEN	-0.298689	-0.464557	-0.112574	0.00207098	0.0469422
RBANS_Attention	Orbitofrontal - Limbic	Ventral - DMN	-0.245222	-0.418069	-0.0552388	0.0121077	0.164665
RBANS_Attention	Orbitofrontal - Limbic	Dorsal - DMN	-0.200721	-0.378674	-0.00845591	0.0410465	0.279116
RBANS_Attention	Anterior Ventral Attention - SN	Medial Superior Parietal - CEN	-0.3041	-0.469211	-0.118445	0.00169863	0.0462026
RBANS_Attention	Anterior Ventral Attention - SN	Lateral Frontoparietal - CEN	-0.348593	-0.507138	-0.167229	0.000287352	0.0130266
RBANS_Attention	Anterior Ventral Attention - SN	Dorsal - DMN	-0.266932	-0.437055	-0.0783688	0.00615951	0.119671
RBANS_Attention	Posterior Ventral Attention - SN	Anterior Ventral Attention - SN	-0.196065	-0.374515	-0.00360959	0.0460737	0.296152
RBANS_Attention	Posterior Ventral Attention - SN	Lateral Frontoparietal - CEN	-0.210843	-0.387692	-0.0190239	0.031681	0.242731
RBANS_Attention	Posterior Dorsal Attn.	Lateral Frontoparietal - CEN	-0.238545	-0.4122	-0.0481665	0.014744	0.18229
RBANS_Attention	Posterior Dorsal Attn.	Ventral - DMN	0.211949	0.0201809	0.388675	0.0307772	0.242731
RBANS_Attention	Peripheral Visual	Ventral - DMN	0.21187	0.0200983	0.388605	0.030841	0.242731
RBANS_Attention	Central Visual	Posterior Ventral Attention - SN	-0.194472	-0.37309	-0.00195356	0.0479069	0.296152
RBANS_Attention	Central Visual	Anterior Ventral Attention - SN	-0.227087	-0.402093	-0.0360733	0.0204369	0.231618
RBANS_Attention	Central Visual	Medial Frontoparietal - CEN	-0.221303	-0.396975	-0.029989	0.0239678	0.23283
RBANS_Attention	Central Visual	Lateral Frontoparietal - CEN	-0.255098	-0.426725	-0.0657358	0.00896346	0.152379

## Sheet: RBANS Delayed Memory
Measure	Region1	Region2	r_partial	ci_lo	ci_hi	p	q
RBANS_Delayed_Memory	Lateral Frontoparietal - CEN	Dorsal - DMN	-0.274481	-0.443622	-0.08646	0.00480674	0.574029
RBANS_Delayed_Memory	Medial Frontoparietal - CEN	Dorsal - DMN	-0.240416	-0.413845	-0.0501459	0.0139594	0.57691
RBANS_Delayed_Memory	Medial Superior Parietal - CEN	Ventral - DMN	-0.210698	-0.387563	-0.0188725	0.031801	0.814709
RBANS_Delayed_Memory	Orbitofrontal - Limbic	Dorsal - DMN	-0.205962	-0.383348	-0.013923	0.0359431	0.814709
RBANS_Delayed_Memory	Anterior Ventral Attention - SN	Lateral Frontoparietal - CEN	-0.233677	-0.407911	-0.0430218	0.016968	0.57691
RBANS_Delayed_Memory	Anterior Ventral Attention - SN	Dorsal - DMN	-0.257025	-0.42841	-0.0677891	0.0084416	0.574029

## Sheet: RBANS Total
Measure	Region1	Region2	r_partial	ci_lo	ci_hi	p	q
RBANS_Total_Scale	Lateral Frontoparietal - CEN	Dorsal - DMN	-0.378743	-0.532493	-0.200798	7.35499e-05	0.0100028
RBANS_Total_Scale	Lateral Frontoparietal - CEN	Lateral - DMN	-0.243219	-0.41631	-0.053115	0.0128517	0.158893
RBANS_Total_Scale	Medial Frontoparietal - CEN	Lateral Frontoparietal - CEN	-0.303996	-0.469122	-0.118333	0.00170513	0.0772993
RBANS_Total_Scale	Medial Frontoparietal - CEN	Dorsal - DMN	-0.271613	-0.441129	-0.0833826	0.00528592	0.129278
RBANS_Total_Scale	Medial Frontoparietal - CEN	Lateral - DMN	-0.203741	-0.381368	-0.0116042	0.0380372	0.287392
RBANS_Total_Scale	Medial Superior Parietal - CEN	Medial Frontoparietal - CEN	-0.236363	-0.410278	-0.0458589	0.0157076	0.17802
RBANS_Total_Scale	Medial Superior Parietal - CEN	Lateral Frontoparietal - CEN	-0.264444	-0.434887	-0.0757078	0.00667411	0.129278
RBANS_Total_Scale	Medial Superior Parietal - CEN	Ventral - DMN	-0.207489	-0.384707	-0.0155171	0.0345612	0.287392
RBANS_Total_Scale	Orbitofrontal - Limbic	Medial Superior Parietal - CEN	-0.230929	-0.405487	-0.0401217	0.0183473	0.191941
RBANS_Total_Scale	Orbitofrontal - Limbic	Dorsal - DMN	-0.281417	-0.449639	-0.0939155	0.00380437	0.129278
RBANS_Total_Scale	Anterior Ventral Attention - SN	Lateral Frontoparietal - CEN	-0.308817	-0.473261	-0.123575	0.00142468	0.0772993
RBANS_Total_Scale	Anterior Ventral Attention - SN	Dorsal - DMN	-0.260152	-0.431142	-0.0711235	0.00765181	0.129278
RBANS_Total_Scale	Posterior Ventral Attention - SN	Anterior Ventral Attention - SN	-0.253626	-0.425437	-0.0641687	0.00938092	0.129278
RBANS_Total_Scale	Posterior Ventral Attention - SN	Medial Frontoparietal - CEN	-0.20922	-0.386248	-0.0173264	0.0330484	0.287392
RBANS_Total_Scale	Posterior Ventral Attention - SN	Lateral Frontoparietal - CEN	-0.264257	-0.434724	-0.0755082	0.00671422	0.129278
RBANS_Total_Scale	Posterior Ventral Attention - SN	Ventral - DMN	0.196619	0.00418631	0.375011	0.0454494	0.325322
RBANS_Total_Scale	Somatomotor Association - Attn.	Ventral - DMN	0.204658	0.0125618	0.382186	0.03716	0.287392
RBANS_Total_Scale	Posterior Dorsal Attn.	Medial Superior Parietal - CEN	-0.22736	-0.402334	-0.0363599	0.0202824	0.197029
RBANS_Total_Scale	Posterior Dorsal Attn.	Lateral Frontoparietal - CEN	-0.253197	-0.425061	-0.0637122	0.00950576	0.129278

## Sheet: Group Contrast
Contrast	Region1	Region2	t	p	r_effect	q	r_effect_ci_lo	r_effect_ci_hi
AD vs Intact	Lateral Frontoparietal - CEN	Dorsal - DMN	4.54681	1.52e-05	0.412201	0.00206223	0.237629	0.560979
AD vs Intact	Lateral Frontoparietal - CEN	Lateral - DMN	2.7161	0.00777208	0.260901	0.176167	0.070956	0.432587
AD vs Intact	Medial Frontoparietal - CEN	Lateral Frontoparietal - CEN	2.91737	0.00435074	0.27878	0.11834	0.0901141	0.448131
AD vs Intact	Medial Frontoparietal - CEN	Dorsal - DMN	2.96648	0.00376015	0.2831	0.11834	0.0947638	0.451871
AD vs Intact	Medial Frontoparietal - CEN	Lateral - DMN	2.38897	0.0187522	0.231267	0.324133	0.0395074	0.406597
AD vs Intact	Medial Superior Parietal - CEN	Lateral Frontoparietal - CEN	2.26698	0.0255227	0.220044	0.324133	0.0276954	0.39668
AD vs Intact	Orbitofrontal - Limbic	Dorsal - DMN	2.14297	0.0345176	0.208545	0.335314	0.0156485	0.386475
AD vs Intact	Anterior Ventral Attention - SN	Lateral Frontoparietal - CEN	3.67517	0.00038266	0.343449	0.026021	0.160595	0.50351
AD vs Intact	Anterior Ventral Attention - SN	Dorsal - DMN	3.02585	0.00314518	0.288299	0.11834	0.100371	0.456365
AD vs Intact	Anterior Ventral Attention - SN	Lateral - DMN	2.23928	0.0273304	0.217484	0.324133	0.025008	0.394411
AD vs Intact	Posterior Ventral Attention - SN	Anterior Ventral Attention - SN	2.23789	0.0274245	0.217354	0.324133	0.0248724	0.394297
AD vs Intact	Posterior Ventral Attention - SN	Lateral Frontoparietal - CEN	2.10369	0.0378889	0.204885	0.343526	0.0118255	0.383218
AD vs Intact	Posterior Dorsal Attn.	Lateral Frontoparietal - CEN	2.29838	0.0236012	0.222941	0.324133	0.0307392	0.399244
AD vs Intact	Dorsal Somatomotor	Posterior Ventral Attention - SN	-2.22078	0.0285999	-0.21577	0.324133	-0.392892	-0.0232114
AD vs Intact	Central Visual	Lateral Frontoparietal - CEN	2.18341	0.0313209	0.212305	0.327665	0.0195814	0.389817
AD vs MCI	Dorsal - DMN	Lateral - DMN	2.57243	0.0115532	0.247972	0.149686	0.0571884	0.421283
AD vs MCI	Lateral Frontoparietal - CEN	Dorsal - DMN	4.37649	2.94e-05	0.399261	0.00400437	0.222961	0.550271
AD vs MCI	Lateral Frontoparietal - CEN	Lateral - DMN	2.9614	0.00381755	0.282655	0.124828	0.0942839	0.451486
AD vs MCI	Medial Frontoparietal - CEN	Lateral Frontoparietal - CEN	2.89729	0.00461589	0.277009	0.124828	0.0882102	0.446596
AD vs MCI	Medial Frontoparietal - CEN	Dorsal - DMN	3.36457	0.00108468	0.317468	0.0491721	0.132053	0.481418
AD vs MCI	Medial Frontoparietal - CEN	Lateral - DMN	2.2023	0.0299184	0.214058	0.27126	0.0214169	0.391373
AD vs MCI	Anterior Ventral Attention - SN	Medial Temporal - Limbic	2.07559	0.0404726	0.20226	0.323781	0.00908782	0.38088
AD vs MCI	Anterior Ventral Attention - SN	Lateral Frontoparietal - CEN	4.02935	0.00010853	0.372139	0.00738	0.192473	0.527665
AD vs MCI	Anterior Ventral Attention - SN	Dorsal - DMN	2.81141	0.00592605	0.269403	0.124828	0.0800483	0.439991
AD vs MCI	Anterior Ventral Attention - SN	Lateral - DMN	2.76649	0.00673935	0.265404	0.124828	0.0757676	0.436512
AD vs MCI	Posterior Ventral Attention - SN	Anterior Ventral Attention - SN	2.52393	0.013163	0.243577	0.149686	0.0525247	0.417428
AD vs MCI	Posterior Ventral Attention - SN	Lateral Frontoparietal - CEN	2.52267	0.0132076	0.243462	0.149686	0.0524028	0.417327
AD vs MCI	Posterior Dorsal Attn.	Lateral Frontoparietal - CEN	2.36812	0.0197825	0.229355	0.192173	0.037491	0.404911
AD vs MCI	Central Visual	Medial Temporal - Limbic	2.41994	0.0173102	0.234102	0.181092	0.0424991	0.409096
AD vs MCI	Central Visual	Medial Superior Parietal - CEN	1.99914	0.0482793	0.1951	0.332079	0.00163316	0.374488
AD vs MCI	Central Visual	Lateral Frontoparietal - CEN	2.69435	0.00826068	0.258953	0.124828	0.0688766	0.430887
AD vs MCI	Central Visual	Lateral Temporal - DMN	2.15957	0.0331724	0.21009	0.281965	0.0172637	0.387849
AD vs MCI	Central Visual	Dorsal - DMN	2.69743	0.00818975	0.259229	0.124828	0.0691715	0.431129
MCI vs Intact	Central Visual	Medial Temporal - Limbic	-2.887	0.00475753	-0.2761	0.647024	-0.445808	-0.0872334
